# Supplementary material for: Quiescin Sulfhydryl Oxidase 1 (QSOX1) Secreted by Lung Cancer Cells Promotes Cancer Metastasis
Source: Int J Mol Sci. 2018 Oct 17;19(10):3213. doi: 10.3390/ijms19103213 (PMC6214099; doi:10.3390/ijms19103213)
Supplement: Supplementary file 1 [file ijms-19-03213-s001.zip]

Archive with 4 entries (3 files):
- ijms-372413 supplementary/
- ijms-372413 supplementary/Supplementary Figure 1.tif
- ijms-372413 supplementary/Supplementary Information_Sung et al.docx
- ijms-372413 supplementary/Supplementary Tables_Sung et al.docx
